# Supplementary material for: Identification of residues critical for the extension of Munc18-1 domain 3a
Source: BMC Biol. 2023 Jul 13;21:158. doi: 10.1186/s12915-023-01655-6 (PMC10347870; doi:10.1186/s12915-023-01655-6)
Supplement: Supplementary file 3 — Additional file 3. The individual data values for Fig. 1C, F, 2A-C, 3C, 4C, E, 5B, D, S1, S2, S3B, S4A-D. [file 12915_2023_1655_MOESM3_ESM.xlsx]

## Sheet: 1C
		integrated density
	M18-1 variant	-MUN			+MUN
		replicate 1	replicate 2	replicate 3	replicate 1	replicate 2	replicate 3
	WT	1.01639	1	0.982759	0.377049	0.310345	0.224138
	TMR	0.964912	1.06667	0.903226	0.912281	1.04444	0.854839

## Sheet: 1F
		fluorescence (% of max) at 600 s
		replicate 1	replicate 2	replicate 3
	no M13	1.07622	1.47718	0.371658
	M18-1 WT+M13	13.4095	13.3258	10.1514
	M18-1 TMR+M13	3.39318	1.19314	1.32594

## Sheet: 2A
Frequency									Ampiltude
	control	None	M18-1 WT	M18-1 TMR						control	None	M18-1 WT	M18-1 TMR
	0.364286	0.205128	0.622378	0.08						58.2364	23.4472	61.7579	81.7628
	0.175	0.164557	0.534722	0.218487						29.1749	28.2542	71.8875	26.7448
	0.473684	0.253731	0.416667	0.0487805						38.1564	28.8358	26.2766	39.5028
	2.25434	0.1	0.214286	0.389313						31.6537	23.2095	40.0839	51.7673
	1.25625	0.0533333	1.86726	0.0743802						111.101	24.7856	41.8519	43.7702
	0.678082	0.192308	0.407407	0.120968						30.4018	23.6796	65.4686	30.773
	1.69325	0.201613	0.203883	0.238095						49.337	20.2902	58.6997	26.4534
	0.386667	0.613139	0.488889	0.0263158						38.0763	35.9163	40.3665	34.7601
	0.238806	0.271605	0.204819	0.2						38.5103	32.7297	54.0453	47.2487
	0.214765	0.15544	0.553922	0.248						51.1778	44.4945	39.8972	48.9976
	0.188976	0.31	0.341772	0.212121						42.8628	35.9032	53.1349	43.489
	0.364865	0.490909	0.95	0.528926						47.042	78.6889	43.3648	32.2774
	0.108108	0.0307692	0.904192	0.339223						54.4904	62.8172	90.3708	31.0586
	2.752	0.0310078	0.380952	0.105263						82.0763	40.9485	53.8102	45.8909
	0.3	0.357143	1.80531	0.111111						34.8629	35.422	35.5292	53.7914
	0.784615	0.13	0.357143	0.18						39.0288	44.2334	26.76	42.4057
	0.925	0.25	0.889831	0.0208333						34.8037	63.2715	38.6702	35.9126
	0.732558	0.0943396	0.223881	0.0625						30.0295	43.3593	32.9653	30.1827
	0.493333	0.175	0.36036	0.0964912						32.8783	39.7913	41.22	49.2044
	0.224299	0.202247	0.726619	0.165354						31.7782	34.7971	39.2352	27.6854
	0.401786	0.114035	0.605819	0.0810811						37.1106	27.7596	45.0838	53.4432
	0.210526	0.265957		0.0853659						23.5124	29.1258		41.7506
		0.0344828		0.195652							28.9374		25.0925
				0.0447761									26.1847
				0.0162602									23.4564
				0.17801									19.3799
				0.133333									32.8315
	The above data were obtained by three independent repeated experiments.
										The above data were obtained by three independent repeated experiments.

## Sheet: 2B
Amplitude									Charge transfer
	First batch	control	None	WT	TMR					control	None	WT	TMR
		816.209	596.848	1838.65	1269.34					108775	69892.2	250762	171867
		2666.01	198.933	2665.68	122.741					274635	31133.3	804193	10031.3
		1380.7	298.797	2615.59	366.263					230768	18331.7	290058	21823.3
		2794.57	641.619	2398.42	644.822					277887	79073.2	342928	37149.3
		2364.42	573.242	1769.81	225.495					552843	54170	353051	10241.5
		1533.56	2325.67							220673	237698	174769	3292.43
		1732.81								326332	5771.53	208332	4135.75
										278141	21943.2	77083.2	17194.5
	Second batch	control	None	WT	TMR					55651	16975.8	100976	37630.5
		1511.49	71.4978	731.847	185.212					33021.6	14632.1	9540.34	27585.2
		858.012	467.824	2219.7	29.65					325715	6989.08	176641	66792.6
		216.908	318.225	1172.05	264.351					121805	8513.43	78021	3512.33
		1313.8	46.4677	780.564	509.4					18644.5	7162.04	6577.8	10921.9
				163.295	278.598					47975.8	9809.43	18809.5	4474.52
					896.905					33135.9	8677.76	8666.53	3269.09
										15089.7	13773.5	22661.2	30548.4
	Third batch	control	None	WT	TMR					112055
		862.32	301.722	1117.68	106.166					107912
		507.9	32.9471	521.135	263.076
		269.158	206.738	272.48	29.6387
		424.478	29.2068	301.383	42.3793					The above data were obtained by three independent repeated experiments.
		267.487	154.449	486.421	323.669
		1146.43	128.535	165.168	51.6526
		1627.76			20.9067

## Sheet: 2C
	control	None	M18-1 WT	M18-1 TMR
	1622650	845976	2308760	2107500
	1113810	936150	1676040	1066200
	1756910	1380820	2830040	1745490
	1308390	891383	6635560	529767
	1827470	267432	1659750	2465880
	4819280	1077770	393653	1202460
	2261850	435232	777770	411716
	2949490	1288410	6624960	663584
	1528410	2067840	7214600	680359
	2687400	1147160	6767530	897886
	2609740	79485.2	6050310	228997
	6105800	896568	2680050	474500
	2009810			815146
	3240360			241500
	6838040			184403
	13095500			220644
	4652390			45205.6
	641245			859486
				97877.9
				627936
	The above data were obtained by three independent repeated experiments.

## Sheet: 3C
	M18-1 distribution						Syx1 distribution
		no syx1	WT	TMR				no M18	WT	TMR
		0.0561448	0.20368	0.183449				0.0799992	0.488083	0.413799
		0.0741877	0.148876	0.111687				0.254953	0.508151	0.212993
		0.0705574	0.143352	0.201223				0.211985	0.395635	0.434106
		0.0904585	0.186469	0.16433				0.228327	0.491919	0.408489
		0.0783921	0.208524	0.250846				0.282002	0.372897	0.60246
		0.0714156	0.13106	0.348055				0.185359	0.245119	0.596121
		0.0755467	0.1644	0.137873				0.163668	0.352013	0.526198
		0.098755	0.125078	0.0994199				0.1271	0.320727	0.263535
		0.0713302	0.157074	0.177381				0.243751	0.402899	0.426082
		0.101982	0.148717	0.176217				0.166221	0.57254	0.331207
			0.202812					0.221444	0.357154
			0.193525						0.34849

## Sheet: 4C
		fluorescence (% of max) at 500 s
		replicate 1	replicate 2	replicate 3
	no M18-1	2.18169	1.76952	3.73867
	+M18-1 WT	7.32672	6.13253	6.16599
	+M18-1 TMR	7.45561	8.07524	6.50992
	+M18-1 L348R	1.67923	1.66822	2.03584

## Sheet: 4E
		integrated intensity
		replicate 1	replicate 2	replicate 3
	Control (GST)	0.039451	0.028595	0.106751
	WT	1	1	1
	TMR	1.02916	1.02778	1.04559
	P335A	0.995283	0.996732	1.10762
	L348R	0.031732	0.037173	0.133006

## Sheet: 5B
	WT		WT_fit			WT+MUN		WT+MUN_fit			3M		3M_fit			3M+MUN		3M+MUN_fit
-0.19	0	-0.19	1.40693e-37		-0.19	0	-0.19	1.09701e-14		-0.2	0	-0.2	0.000448223		-0.2	0	-0.2	-0.000360561
-0.17	0	-0.0924	1.117e-29		-0.17	0	-0.02323	2.06869e-09		-0.18	0	-0.11346	0.000448223		-0.18	0	0.03417	-0.00035545
-0.15	0	0.0052	9.30512e-23		-0.15	0	0.14354	1.6233e-05		-0.16	0	-0.02692	0.000448223		-0.16	0	0.05006	-0.000351376
-0.13	0	0.1028	8.13354e-17		-0.13	0	0.15589	2.77918e-05		-0.14	0	0.05962	0.000448223		-0.14	0	0.08083	-0.000333446
-0.11	0	0.2004	7.45977e-12		-0.11	0	0.1798	7.48898e-05		-0.12	0	0.14616	0.000448223		-0.12	0	0.1103	-0.000288955
-0.09	0	0.298	7.17894e-08		-0.09	0	0.20267	0.000181828		-0.1	0	0.2327	0.000448223		-0.1	0	0.13848	-0.000189821
-0.07	0	0.3956	7.2491e-05		-0.07	0	0.22452	0.000401351		-0.08	0	0.31924	0.00044841		-0.08	0	0.16541	1.02809e-05
-0.05	0	0.40396	0.000118021		-0.05	0	0.24538	0.000812167		-0.06	0	0.40578	0.000552476		-0.06	0	0.19112	0.000379164
-0.03	0	0.4201	0.00028891		-0.03	0	0.26527	0.00152		-0.04	0	0.41365	0.000615978		-0.04	0	0.21563	0.001
-0.01	0	0.43552	0.000641046		-0.01	0	0.28421	0.00264		-0.02	0	0.42884	0.000849437		-0.02	0	0.23898	0.00199
0.01	0	0.45022	0.0013		0.01	0	0.30223	0.00431		-2.77556e-17	0	0.44332	0.00132		-2.77556e-17	0	0.26119	0.00343
0.03	0	0.46422	0.00243		0.03	0	0.31935	0.00662		0.02	0	0.45712	0.00217		0.02	0	0.28228	0.00542
0.05	0	0.47753	0.00423		0.05	0	0.33559	0.00966		0.04	0	0.47024	0.00361		0.04	0	0.3023	0.008
0.07	0	0.49018	0.00688		0.07	0	0.35097	0.01342		0.06	0	0.48271	0.00583		0.06	0	0.32126	0.01119
0.09	0.000875657	0.50218	0.01053		0.09	0	0.36553	0.01788		0.08	0	0.49454	0.00903		0.08	0	0.3392	0.01493
0.11	0	0.51355	0.01529		0.11	0	0.37927	0.02292		0.1	0	0.50574	0.01334		0.1	0	0.35614	0.01914
0.13	0.000875657	0.52431	0.02114		0.13	0.00121	0.39223	0.02841		0.12	0	0.51634	0.01883		0.12	0	0.37211	0.02371
0.15	0	0.53447	0.028		0.15	0	0.40443	0.03416		0.14	0	0.52635	0.02545		0.14	0	0.38714	0.02847
0.17	0.00175	0.54404	0.03568		0.17	0.00242	0.41589	0.04		0.16	0	0.53579	0.03305		0.16	0	0.40127	0.03329
0.19	0	0.55306	0.04395		0.19	0	0.42663	0.04574		0.18	0	0.54468	0.0414		0.18	0	0.41451	0.03802
0.21	0	0.56153	0.05253		0.21	0	0.43668	0.05125		0.2	0	0.55302	0.05022		0.2	0	0.42689	0.04253
0.23	0	0.56946	0.06114		0.23	0.00242	0.44606	0.05639		0.22	0	0.56085	0.05922		0.22	0	0.43846	0.04675
0.25	0.00263	0.57689	0.06953		0.25	0.00121	0.4548	0.06109		0.24	0	0.56817	0.06809		0.24	0	0.44922	0.05059
0.27	0	0.58382	0.07747		0.27	0	0.46291	0.06529		0.26	0	0.575	0.07658		0.26	0	0.45922	0.05402
0.29	0.00175	0.59028	0.0848		0.29	0.00485	0.47042	0.06897		0.28	0	0.58136	0.0845		0.28	0	0.46847	0.05702
0.31	0.000875657	0.59627	0.09142		0.31	0.00364	0.47735	0.07214		0.3	0	0.58727	0.09171		0.3	0	0.47701	0.0596
0.33	0	0.60182	0.09727		0.33	0.00727	0.48373	0.07482		0.32	0	0.59274	0.09811		0.32	0.00188	0.48488	0.06178
0.35	0.000875657	0.60695	0.10234		0.35	0.01455	0.48957	0.07704		0.34	0	0.59779	0.10369		0.34	0.00188	0.49208	0.06359
0.37	0.000875657	0.61166	0.10665		0.37	0.02182	0.49491	0.07887		0.36	0	0.60243	0.10846		0.36	0.01313	0.49866	0.06508
0.39	0.00263	0.61598	0.11025		0.39	0.03273	0.49977	0.08033		0.38	0	0.60669	0.11245		0.38	0.02627	0.50464	0.06627
0.41	0.000875657	0.61993	0.1132		0.41	0.04364	0.50416	0.0815		0.4	0.00203	0.61058	0.11574		0.4	0.03752	0.51006	0.06721
0.43	0.000875657	0.62351	0.11559		0.43	0.05333	0.50811	0.0824		0.42	0.00203	0.61411	0.1184		0.42	0.03377	0.51493	0.06795
0.45	0	0.62676	0.11748		0.45	0.05455	0.51165	0.08309		0.44	0.00407	0.61731	0.12051		0.44	0.05816	0.51929	0.06851
0.47	0	0.62968	0.11895		0.47	0.05818	0.51479	0.08361		0.46	0.01829	0.62019	0.12216		0.46	0.06754	0.52316	0.06893
0.49	0.00701	0.63229	0.12008		0.49	0.07273	0.51757	0.08399		0.48	0.01423	0.62277	0.12343		0.48	0.06754	0.52659	0.06924
0.51	0.01576	0.63462	0.12093		0.51	0.07273	0.52	0.08427		0.5	0.01626	0.62506	0.12438		0.5	0.07505	0.52958	0.06946
0.53	0.03152	0.63667	0.12156		0.53	0.08606	0.5221	0.08446		0.52	0.02846	0.62708	0.12508		0.52	0.06191	0.53217	0.06962
0.55	0.04641	0.63846	0.12201		0.55	0.09939	0.52391	0.08459		0.54	0.04268	0.62885	0.12559		0.54	0.06754	0.5344	0.06973
0.57	0.06305	0.64002	0.12232		0.57	0.08242	0.52544	0.08468		0.56	0.05081	0.63038	0.12594		0.56	0.05253	0.53628	0.0698
0.59	0.08757	0.64135	0.12254		0.59	0.07152	0.52671	0.08474		0.58	0.0752	0.6317	0.12619		0.58	0.06191	0.53785	0.06984
0.61	0.09807	0.64248	0.12268		0.61	0.05091	0.52776	0.08477		0.6	0.10163	0.63281	0.12635		0.6	0.07505	0.53914	0.06987
0.63	0.10595	0.64342	0.12277		0.63	0.04848	0.52859	0.08479		0.62	0.14024	0.63374	0.12645		0.62	0.04503	0.54017	0.06989
0.65	0.12259	0.6442	0.12283		0.65	0.04485	0.52924	0.0848		0.64	0.10772	0.6345	0.12651		0.64	0.05066	0.54097	0.06989
0.67	0.12609	0.64481	0.12286		0.67	0.01697	0.52973	0.08481		0.66	0.11992	0.63511	0.12654		0.66	0.04128	0.54157	0.0699
0.69	0.10508	0.64529	0.12288		0.69	0.01818	0.53008	0.08481		0.68	0.10772	0.63558	0.12656		0.68	0.02627	0.542	0.0699
0.71	0.07356	0.64565	0.12288		0.71	0.01212	0.53031	0.08481		0.7	0.08537	0.63593	0.12657		0.7	0.02064	0.54229	0.0699
0.73	0.06217	0.64591	0.12289		0.73	0.00606	0.53046	0.08481		0.72	0.04065	0.63619	0.12658		0.72	0.03565	0.54247	0.0699
0.75	0.02102	0.64609	0.12289		0.75	0.00485	0.53053	0.08481		0.74	0.02236	0.63636	0.12658		0.74	0.03189	0.54256	0.0699
0.77	0.01489	0.64619	0.12289		0.77	0.00364	0.53056	0.08481		0.76	0.0122	0.63646	0.12658		0.76	0.01501	0.54259	0.0699
0.79	0.0035	0.64625	0.12289		0.79	0.00485	0.53056	0.08481		0.78	0.00813	0.63652	0.12658		0.78	0.01501	0.5426	0.0699
0.81	0.000875657	0.64627	0.12289		0.81	0.00121	0.53056	0.08481		0.8	0	0.63654	0.12658		0.8	0.0075	0.5426	0.0699
0.83	0	0.64627	0.12289		0.83	0.00121	0.53059	0.08481		0.82	0	0.63654	0.12658		0.82	0.00188	0.54263	0.0699
0.85	0	0.64627	0.12289		0.85	0	0.53065	0.08481		0.84	0	0.63654	0.12658		0.84	0.00188	0.5427	0.0699
0.87	0	0.64629	0.12289		0.87	0	0.53077	0.08481		0.86	0	0.63656	0.12658		0.86	0.00188	0.54284	0.0699
0.89	0	0.64635	0.12289		0.89	0	0.53097	0.08481		0.88	0	0.63662	0.12658		0.88	0.00188	0.54307	0.0699
0.91	0	0.64645	0.12289		0.91	0	0.53127	0.08481		0.9	0	0.63672	0.12658		0.9	0	0.54341	0.0699
0.93	0	0.64662	0.12289		0.93	0	0.53169	0.0848		0.92	0	0.63689	0.12658		0.92	0.00188	0.54388	0.0699
0.95	0	0.64688	0.12288		0.95	0	0.53224	0.08479		0.94	0	0.63714	0.12657		0.94	0	0.54452	0.06989
0.97	0	0.64724	0.12288		0.97	0	0.53295	0.08478		0.96	0	0.63749	0.12656		0.96	0	0.54533	0.06988
0.99	0	0.64773	0.12286		0.99	0	0.53384	0.08476		0.98	0	0.63796	0.12655		0.98	0	0.54635	0.06987
1.01	0	0.64834	0.12283		1.01	0	0.53493	0.08472		1	0	0.63856	0.12651		1	0	0.54759	0.06984
1.03	0	0.64911	0.12277		1.03	0	0.53623	0.08465		1.02	0	0.63931	0.12645		1.02	0	0.54908	0.06979
1.05	0	0.65006	0.12268		1.05	0	0.53777	0.08456		1.04	0	0.64023	0.12635		1.04	0	0.55084	0.06973
1.07	0	0.65119	0.12254		1.07	0	0.53957	0.08442		1.06	0	0.64133	0.12619		1.06	0	0.55289	0.06963
1.09	0	0.65252	0.12232		1.09	0	0.54164	0.08422		1.08	0	0.64263	0.12596		1.08	0	0.55525	0.06949
1.11	0	0.65408	0.12201		1.11	0	0.54401	0.08394		1.1	0	0.64414	0.12561		1.1	0	0.55796	0.06929
1.13	0	0.65587	0.12156		1.13	0	0.54669	0.08356		1.12	0	0.64589	0.12512		1.12	0	0.56102	0.06903
1.15	0	0.65792	0.12093		1.15	0	0.54971	0.08305		1.14	0	0.64789	0.12443		1.14	0	0.56447	0.06867
1.17	0	0.66025	0.12008		1.17	0	0.55308	0.08239		1.16	0	0.65015	0.1235		1.16	0	0.56832	0.06821
1.19	0	0.66286	0.11895		1.19	0	0.55682	0.08153		1.18	0	0.6527	0.12226		1.18	0	0.5726	0.06761
		0.66578	0.11747				0.56096	0.08045		1.2	0	0.65555	0.12065		1.2	0	0.57733	0.06685
		0.66903	0.11558				0.56551	0.07909		--	--	0.65871	0.11858		--	0	0.58253	0.06589
		0.67262	0.1132				0.5705	0.07742		--	--	0.6622	0.11598		--	0	0.58823	0.06471
		0.67657	0.11024				0.57594	0.07539		--	--	0.66604	0.11276		--	0	0.59445	0.06327
		0.68089	0.10664				0.58185	0.07297		--	--	0.67025	0.10885		--	0	0.6012	0.06155
		0.6856	0.10233				0.58826	0.07012		--	--	0.67484	0.10417		--	0	0.60852	0.0595
		0.69073	0.09726				0.59517	0.06681		--	--	0.67983	0.09869		--	--	0.61642	0.05711
		0.69628	0.09141				0.60262	0.06303		--	--	0.68524	0.09239		--	--	0.62493	0.05437
		0.70227	0.08479				0.61062	0.0588		--	--	0.69108	0.0853		--	--	0.63407	0.05125
		0.70873	0.07745				0.61919	0.05413		--	--	0.69736	0.07748		--	--	0.64387	0.04778
		0.71566	0.06951				0.62835	0.0491		--	--	0.70412	0.06907		--	--	0.65433	0.04398
		0.72309	0.06112				0.63812	0.04378		--	--	0.71135	0.06027		--	--	0.6655	0.0399
		0.73103	0.05251				0.64853	0.03828		--	--	0.71908	0.05131		--	--	0.67739	0.0356
		0.7395	0.04393				0.65958	0.03275		--	--	0.72733	0.04248		--	--	0.69001	0.03118
		0.74852	0.03566				0.6713	0.02734		--	--	0.73611	0.03409		--	--	0.70341	0.02672
		0.7581	0.02797				0.68371	0.02219		--	--	0.74544	0.02641		--	--	0.71759	0.02236
		0.76826	0.02112				0.69683	0.01747		--	--	0.75534	0.01967		--	--	0.73258	0.01821
		0.77902	0.01527				0.71068	0.01328		--	--	0.76581	0.01404		--	--	0.74841	0.01438
		0.79039	0.01052				0.72528	0.00971		--	--	0.77689	0.00958		--	--	0.76509	0.01097
		0.8024	0.00687				0.74065	0.00681		--	--	0.78858	0.00624		--	--	0.78264	0.00804
		0.81505	0.00422				0.7568	0.00455		--	--	0.8009	0.00389		--	--	0.8011	0.00562
		0.82837	0.00243				0.77376	0.00289		--	--	0.81387	0.00236		--	--	0.82048	0.00372
		0.84237	0.0013				0.79155	0.00173		--	--	0.8275	0.00142		--	--	0.8408	0.00229
		0.85707	0.000639282				0.81018	0.000971796		--	--	0.84182	0.000906693		--	--	0.8621	0.00127
		0.87249	0.000287995				0.82969	0.000509813		--	--	0.85684	0.000643835		--	--	0.88438	0.000587039
		0.88865	0.000117592				0.85007	0.000247928		--	--	0.86461	0.000571137		--	--	0.90768	0.000155866
		0.897	7.2209e-05				0.86061	0.000167688		--	--	0.94846	0.000448517		--	--	0.93201	-9.80621e-05
		0.99467	7.10159e-08				0.9704	1.33713e-06		--	--	1.0323	0.000448223		--	--	0.94457	-0.000178593
		1.09233	7.30618e-12				1.0802	2.68741e-09		--	--	1.11615	0.000448223		--	--	1.07228	-0.000358295
		1.19	7.86313e-17				1.19	1.3614e-12		--	--	1.2	0.000448223		--	--	1.2	-0.000360552
										--	--	--	--		--	--	--	--
										--	--	--	--		--	--	--	--
										--	--	--	--		--	--	--	--
										--	--	--	--		--	--	--	--
										--	--	--	--		--	--	--	--
										--	--	--	--		--	--	--	--

## Sheet: 5D
		integrated intensity
		replicate 1	replicate 2	replicate 3
	Control (GST)	0.123974	0.154867	0.155602
	WT	0.098906	0.115044	0.136411
	WT+MUN	1	1	1
	TMR	0.125342	0.144543	0.159751
	TMR+MUN	0.202826	0.27532	0.397303

[truncated: 5 more sheets: S1, S2, S3B, S4A and B, S4C and D]
